# Supplementary material for: Analysis of Metabolites in Gout: A Systematic Review and Meta-Analysis
Source: Nutrients. 2023 Jul 14;15(14):3143. doi: 10.3390/nu15143143 (PMC10383779; doi:10.3390/nu15143143)
Supplement: Supplementary file 1 [file nutrients-15-03143-s001.zip]

Archive with 1 entries (1 files):
- nutrients-2490525-supplementary.pdf
